# Supplementary material for: Comprehensive Analysis of Cellular Senescence-Related Genes in Prognosis, Molecular Characterization and Immunotherapy of Hepatocellular Carcinoma
Source: Biol Proced Online. 2022 Dec 19;24:24. doi: 10.1186/s12575-022-00187-7 (PMC9761989; doi:10.1186/s12575-022-00187-7)
Supplement: Supplementary file 9 — Additional file 9: Table S1. Senescence-Related Genes in three gene sets. [file 12575_2022_187_MOESM9_ESM.xlsx]

## Sheet: GOBP_CELL_AGING
GOBP_CELL_AGING.v7.5.1
Gene
ABI3
ABL1
AKT3
ARG2
ARNTL
ATM
ATR
B2M
BCL2
BCL6
BGLAP
BMPR1A
BRCA2
CALR
CDK1
CDK2
CDK6
CDKN1A
CDKN1B
CDKN2A
CDKN2B
CGAS
CHEK1
CHEK2
CITED2
CTC1
DNAJA3
ECRG4
EEF1E1
ERCC1
FBXO5
FOXM1
FZR1
H2AX
HLA-G
HMGA1
HMGA2
HRAS
ID2
IGF1R
ING2
KAT5
KAT6A
KIR2DL4
LIMS1
LMNA
MAGEA2
MAGEA2B
MAP2K1
MAP2K3
MAP2K4
MAP2K6
MAP2K7
MAP3K3
MAP3K5
MAPK10
MAPK11
MAPK14
MAPK8
MAPK9
MAPKAPK5
MARCHF5
MIF
MIR10A
MIR146A
MIR17
MIR188
MIR20B
MIR21
MIR217
MIR22
MIR342
MIR34A
MIR370
MIR543
MIR590
MME
MNT
MORC3
NEK4
NEK6
NOX4
NPM1
NSMCE2
NUAK1
NUP62
OPA1
PAWR
PDCD4
PLA2R1
PLK2
PML
PNPT1
PRELP
PRKCD
PRMT6
PTEN
RBL1
ROMO1
RSL1D1
RWDD1
SERPINE1
SIRT1
SLC30A10
SMC5
SMC6
SOD1
SPI1
SRF
TBX2
TBX3
TERC
TERF2
TERT
TP53
TP63
TWIST1
ULK3
VASH1
WNT1
WNT16
WRN
YBX1
YPEL3
ZKSCAN3
ZMIZ1
ZMPSTE24
ZNF277

## Sheet: GOBP_REGULATION_OF_CELL_AGING
GOBP_REGULATION_OF_CELL_AGING.v7.5.1
Gene
ABI3
ABL1
AKT3
ARG2
ARNTL
B2M
BCL6
BMPR1A
CDK6
CGAS
EEF1E1
FBXO5
FOXM1
FZR1
HLA-G
HMGA2
ING2
KIR2DL4
LMNA
MAP3K3
MARCHF5
MIF
MIR10A
MIR146A
MIR17
MIR188
MIR20B
MIR21
MIR217
MIR22
MIR34A
MIR543
MIR590
NEK4
NEK6
NUAK1
PAWR
PLK2
PNPT1
PTEN
RBL1
RSL1D1
SIRT1
SLC30A10
TBX2
TERC
TERF2
TERT
TP53
TWIST1
VASH1
WNT1
YBX1
YPEL3
ZKSCAN3
ZMPSTE24
ZNF277

## Sheet: REACTOME_CELLULAR_SENESCENCE
REACTOME_CELLULAR_SENESCENCE.v7.5.1
Gene
ACD
AGO1
AGO3
AGO4
ANAPC1
ANAPC10
ANAPC11
ANAPC15
ANAPC16
ANAPC2
ANAPC4
ANAPC5
ANAPC7
ASF1A
ATM
BMI1
CABIN1
CBX2
CBX4
CBX6
CBX8
CCNA1
CCNA2
CCNE1
CCNE2
CDC16
CDC23
CDC26
CDC27
CDK2
CDK4
CDK6
CDKN1A
CDKN1B
CDKN2A
CDKN2B
CDKN2C
CDKN2D
CEBPB
CXCL8
E2F1
E2F2
E2F3
EED
EHMT1
EHMT2
EP400
ERF
ETS1
ETS2
EZH2
FOS
FZR1
H1-0
H1-1
H1-2
H1-3
H1-4
H1-5
H2AB1
H2AC14
H2AC20
H2AC4
H2AC6
H2AC7
H2AC8
H2AJ
H2AX
H2AZ1
H2AZ2
H2BC1
H2BC10
H2BC11
H2BC12
H2BC13
H2BC14
H2BC15
H2BC17
H2BC21
H2BC3
H2BC4
H2BC5
H2BC6
H2BC7
H2BC8
H2BC9
H2BS1
H2BU1
H3-3A
H3-3B
H3-4
H3C1
H3C10
H3C11
H3C12
H3C13
H3C14
H3C15
H3C2
H3C3
H3C4
H3C6
H3C7
H3C8
H4-16
H4C1
H4C11
H4C12
H4C13
H4C14
H4C15
H4C2
H4C3
H4C4
H4C5
H4C6
H4C8
H4C9
HIRA
HMGA1
HMGA2
ID1
IFNB1
IGFBP7
IL1A
IL6
JUN
KAT5
KDM6B
LMNB1
MAP2K3
MAP2K4
MAP2K6
MAP2K7
MAP3K5
MAP4K4
MAPK1
MAPK10
MAPK11
MAPK14
MAPK3
MAPK7
MAPK8
MAPK9
MAPKAPK2
MAPKAPK3
MAPKAPK5
MDM2
MDM4
MINK1
MIR24-1
MIR24-2
MOV10
MRE11
NBN
NFKB1
PHC1
PHC2
PHC3
POT1
RAD50
RB1
RBBP4
RBBP7
RELA
RING1
RNF2
RPS27A
RPS6KA1
RPS6KA2
RPS6KA3
SCMH1
SP1
STAT3
SUZ12
TERF1
TERF2
TERF2IP
TFDP1
TFDP2
TINF2
TNIK
TNRC6A
TNRC6B
TNRC6C
TP53
TXN
UBA52
UBB
UBC
UBE2C
UBE2D1
UBE2E1
UBE2S
UBN1
VENTX
