# Supplementary material for: Comprehensive Analysis of Cellular Senescence-Related Genes in Prognosis, Molecular Characterization and Immunotherapy of Hepatocellular Carcinoma
Source: Biol Proced Online. 2022 Dec 19;24:24. doi: 10.1186/s12575-022-00187-7 (PMC9761989; doi:10.1186/s12575-022-00187-7)
Supplement: Supplementary file 10 — Additional file 10: Table S2. Difference analysis between normal and tumor groups of LIHC. [file 12575_2022_187_MOESM10_ESM.xlsx]

## Sheet: Sheet1
Table S2 Difference analysis between normal and tumor groups of LIHC
Gene	conMean	treatMean	logFC	pValue	FDR	Type
FOS	161.249	22.1924	-2.86115	7.14522e-24	2.84618e-22	Down
IL6	1.14981	0.259021	-2.15026	1.95696e-13	8.99451e-13	Down
SERPINE1	189.512	48.9321	-1.95343	4.04055e-15	2.05466e-14	Down
H3C14	0.0834275	0.0248072	-1.74977	2.99227e-06	5.76736e-06	Down
ECRG4	0.716377	0.214539	-1.73948	3.29901e-21	4.92789e-20	Down
PLA2R1	0.372819	0.115706	-1.68801	1.26105e-21	2.31839e-20	Down
H4C6	0.0135871	0.00424919	-1.67697	6.51397e-16	3.79717e-15	Down
ID1	59.2806	19.9962	-1.56783	9.27875e-20	9.64184e-19	Down
ETS2	92.8495	33.7723	-1.45906	1.63919e-22	3.26471e-21	Down
JUN	100.726	41.3358	-1.28497	6.92686e-16	3.94171e-15	Down
H3C15	0.00480988	0.0019774	-1.28239	2.48501e-13	1.09985e-12	Down
ID2	163.552	70.2591	-1.21899	1.58376e-21	2.7037e-20	Down
IFNB1	0.00902796	0.00388405	-1.21684	4.11766e-13	1.67554e-12	Down
PRELP	7.94693	3.5382	-1.16738	2.96042e-17	1.96539e-16	Down
WNT16	0.0652488	0.0290949	-1.16519	3.97113e-05	6.54552e-05	Down
MAP2K1	22.138	10.3115	-1.10228	3.59791e-23	9.55445e-22	Down
KDM6B	6.94923	3.25416	-1.09457	1.79762e-20	2.35012e-19	Down
MAP2K3	30.8611	14.8862	-1.05181	9.97235e-23	2.16672e-21	Down
CITED2	28.9752	14.129	-1.03616	1.14052e-14	5.67883e-14	Down
MAPK10	0.102226	0.0506531	-1.01304	1.07625e-19	1.07176e-18	Down
TERC	0.0118119	0.00590187	-1.00099	8.46121e-12	2.8889e-11	Down
MAP2K4	6.37044	3.35195	-0.926392	9.93027e-26	7.91112e-24	Down
AGO3	0.871133	0.472416	-0.882835	8.6918e-23	2.07734e-21	Down
SIRT1	5.88925	3.22792	-0.86748	1.19237e-18	9.19278e-18	Down
TNIK	1.18351	0.651085	-0.862157	3.04191e-12	1.11849e-11	Down
PHC1	0.48946	0.282337	-0.793774	7.5853e-13	2.92401e-12	Down
KAT6A	1.56175	0.905776	-0.78594	1.92475e-18	1.39399e-17	Down
IL1A	0.03926	0.022888	-0.778468	0.00277371	0.00396957	Down
PLK2	11.3471	6.65322	-0.770205	1.17922e-12	4.40365e-12	Down
MAP3K5	5.20885	3.11398	-0.742205	1.86692e-09	5.1883e-09	Down
ETS1	9.98468	5.99532	-0.735879	4.61753e-13	1.83932e-12	Down
ANAPC10	0.908588	0.555055	-0.710997	1.08593e-17	7.41534e-17	Down
STAT3	24.4163	15.0667	-0.696478	2.25801e-13	1.01823e-12	Down
CCNA1	0.033534	0.020995	-0.675582	2.68565e-07	5.94324e-07	Down
KIR2DL4	0.179971	0.113819	-0.661015	1.36374e-07	3.13398e-07	Down
SOD1	466.071	296.682	-0.651632	3.28726e-12	1.16154e-11	Down
BCL2	0.756955	0.486287	-0.638399	3.06055e-11	1.00202e-10	Down
PRMT6	3.24247	2.11006	-0.619808	8.03712e-07	1.65592e-06	Down
ARNTL	2.75998	1.79961	-0.616972	2.10789e-05	3.65062e-05	Down
PTEN	10.1119	6.67102	-0.600076	1.76919e-18	1.32136e-17	Down
SPI1	9.48788	6.28706	-0.5937	9.82241e-10	2.76183e-09	Down
ATM	1.43263	0.95145	-0.590462	2.91284e-15	1.51341e-14	Down
AKT3	0.988251	0.658272	-0.586194	2.72191e-13	1.18279e-12	Down
SMC5	4.98773	3.33267	-0.581706	3.8567e-16	2.36346e-15	Down
NFKB1	7.58466	5.08666	-0.576366	3.6171e-13	1.54373e-12	Down
MIR342	0.127424	0.0867885	-0.55406	1.54195e-08	3.92048e-08	Down
MAPK8	3.46287	2.36393	-0.550782	8.71366e-20	9.4662e-19	Down
WRN	1.09302	0.746822	-0.549477	4.13627e-13	1.67554e-12	Down
MORC3	3.95278	2.70891	-0.545156	8.36985e-12	2.8889e-11	Down
VENTX	0.269849	0.187457	-0.525592	5.26147e-07	1.12276e-06	Down
TERF2IP	12.1604	8.54124	-0.509672	2.57635e-15	1.36833e-14	Down
MARCHF5	9.3415	6.60221	-0.500705	6.43296e-19	5.69436e-18	Down
MAP4K4	6.74209	9.5517	0.502561	4.80316e-07	1.03419e-06	Up
ULK3	6.38536	9.13919	0.517298	1.63577e-07	3.65373e-07	Up
H2AJ	14.5572	21.2293	0.544322	0.0226532	0.0283462	Up
NUAK1	1.66698	2.44052	0.54995	1.22864e-05	2.20787e-05	Up
BRCA2	0.17596	0.258929	0.557313	0.00343462	0.00482867	Up
CBX4	8.62988	12.9616	0.586835	1.30756e-06	2.60421e-06	Up
MAPK3	6.2753	9.48288	0.595641	6.59457e-14	3.15221e-13	Up
PRKCD	3.81348	5.78789	0.601929	2.66527e-05	4.55e-05	Up
H2BC6	0.0954131	0.144849	0.602285	0.0292852	0.0358931	Up
H1-4	0.243302	0.372761	0.615501	0.0147508	0.01916	Up
CDK4	6.45672	9.95425	0.62451	2.97199e-08	7.39903e-08	Up
RPS27A	82.5229	129.46	0.649635	2.29395e-09	6.24297e-09	Up
H2AC6	32.4929	51.1327	0.65412	0.00949116	0.0125325	Up
CHEK2	1.55931	2.48545	0.672603	0.00190851	0.00279836	Up
RBL1	0.60646	0.967414	0.673719	1.52885e-05	2.70663e-05	Up
MAPKAPK2	18.5259	29.6402	0.678017	8.38562e-11	2.53692e-10	Up
ANAPC11	16.4515	26.9393	0.711499	1.04532e-08	2.74541e-08	Up
ANAPC7	3.19302	5.25487	0.718733	5.49593e-19	5.05202e-18	Up
NPM1	24.4537	40.8696	0.740975	3.86909e-11	1.23295e-10	Up
H2BC15	0.248812	0.423404	0.76698	0.00163403	0.00245619	Up
TXN	170.981	292.684	0.775504	1.45344e-08	3.77578e-08	Up
HRAS	7.67604	13.4967	0.814176	3.48087e-10	1.00232e-09	Up
CBX8	1.60214	2.89987	0.85599	2.67179e-11	8.86885e-11	Up
H4C9	5.75417	10.6456	0.887574	1.1057e-06	2.25043e-06	Up
H3C3	0.155702	0.288256	0.88856	0.0154968	0.0200202	Up
ZKSCAN3	0.901657	1.67852	0.896536	3.57938e-10	1.01842e-09	Up
ROMO1	58.8066	109.774	0.900489	5.03344e-13	1.97212e-12	Up
H3C13	0.0461794	0.0869934	0.913656	0.0189715	0.024118	Up
H4C4	0.113975	0.216074	0.922804	0.00382313	0.00531237	Up
CDKN2B	1.09286	2.10282	0.944216	1.49032e-08	3.82995e-08	Up
H1-0	87.0545	170.064	0.966083	7.49801e-11	2.29747e-10	Up
LMNA	25.7269	51.5509	1.00272	1.32033e-20	1.85623e-19	Up
EHMT2	2.34049	4.75859	1.02372	1.96976e-20	2.35386e-19	Up
H2BC12	33.5393	69.7649	1.05665	1.61669e-07	3.64519e-07	Up
LMNB1	3.26555	6.80838	1.05998	1.4022e-07	3.19168e-07	Up
MAPK11	1.62199	3.45655	1.09157	5.39895e-06	1.00808e-05	Up
BGLAP	0.126908	0.27682	1.12517	1.9799e-05	3.45399e-05	Up
CCNE2	0.160657	0.362689	1.17475	3.29558e-06	6.20193e-06	Up
H2BC7	0.0713714	0.161775	1.18057	0.00823335	0.0109931	Up
H2AZ1	15.4092	34.9835	1.18288	1.12503e-18	8.96275e-18	Up
H4C12	0.303291	0.694799	1.19589	9.09699e-05	0.000145918	Up
H4C14	0.101533	0.233501	1.20148	3.69124e-05	6.12643e-05	Up
H2AC8	2.26266	5.26689	1.21893	0.0159919	0.0205488	Up
NSMCE2	3.34329	7.83844	1.2293	1.40609e-19	1.34422e-18	Up
H2BC17	0.190781	0.461506	1.27443	3.4111e-05	5.74122e-05	Up
H3C6	0.601549	1.45689	1.27613	2.73195e-06	5.35193e-06	Up
H2BC11	0.656969	1.62712	1.30842	1.85793e-05	3.26503e-05	Up
H2AX	7.05859	17.8981	1.34236	5.2547e-16	3.13969e-15	Up
H1-2	70.6355	184.678	1.38655	4.28789e-08	1.0565e-07	Up
H3C10	1.06354	3.01369	1.50266	2.17988e-05	3.74813e-05	Up
CHEK1	0.451112	1.29863	1.52543	1.3603e-16	8.55559e-16	Up
UBE2S	1.94467	5.82918	1.58377	6.85494e-18	4.81862e-17	Up
NOX4	0.0795533	0.252904	1.6686	1.78458e-15	9.91895e-15	Up
H2BC8	0.369797	1.24128	1.74702	8.41524e-08	1.97181e-07	Up
HMGA1	11.441	38.5751	1.75346	8.5156e-17	5.50062e-16	Up
H2BC13	0.0459514	0.157151	1.77397	6.7835e-05	0.00011029	Up
EZH2	0.769898	2.75398	1.83878	1.82522e-24	8.72453e-23	Up
CDKN2C	1.61123	6.1355	1.92901	2.17178e-21	3.46036e-20	Up
CBX2	0.251492	0.964893	1.93986	1.4317e-13	6.70935e-13	Up
H2BC9	0.0316595	0.122467	1.95168	0.00694324	0.00937534	Up
H4C8	0.483298	1.91706	1.98791	7.42276e-11	2.29747e-10	Up
H1-5	0.0237693	0.101497	2.09426	1.75638e-06	3.46921e-06	Up
E2F2	0.1188	0.513339	2.11137	1.11105e-18	8.96275e-18	Up
H4C5	0.0606409	0.345153	2.50887	2.22268e-15	1.20732e-14	Up
H3C2	0.0996444	0.705972	2.82475	8.06217e-13	3.05851e-12	Up
H3C12	0.00601084	0.0454429	2.91842	2.90152e-06	5.63792e-06	Up
CDK1	0.516293	3.92858	2.92774	9.0649e-26	7.91112e-24	Up
FOXM1	0.363385	2.87133	2.98215	1.14189e-23	3.4114e-22	Up
CCNA2	0.532704	4.25905	2.99913	8.84671e-24	3.02052e-22	Up
E2F1	0.88481	8.06302	3.18788	6.73979e-25	4.02702e-23	Up
CDKN2A	0.340426	3.38596	3.31415	1.8683e-20	2.35012e-19	Up
CCNE1	0.321748	3.60632	3.48653	2.35379e-20	2.67883e-19	Up
UBE2C	0.979388	12.8117	3.70944	7.65449e-26	7.91112e-24	Up
TERT	0.0124228	1.13737	6.51657	7.29739e-19	6.22884e-18	Up
