# Supplementary material for: Comprehensive Analysis of Cellular Senescence-Related Genes in Prognosis, Molecular Characterization and Immunotherapy of Hepatocellular Carcinoma
Source: Biol Proced Online. 2022 Dec 19;24:24. doi: 10.1186/s12575-022-00187-7 (PMC9761989; doi:10.1186/s12575-022-00187-7)
Supplement: Supplementary file 11 — Additional file 11: Table S3. Univariate cox regression for senescence-related genes. [file 12575_2022_187_MOESM11_ESM.xlsx]

## Sheet: Sheet1
Table S3 Univariate cox regression for senescence-related genes
gene	HR	pvalue
YBX1	2.30597	1.77559e-09
CBX2	1.85226	2.4673e-09
EZH2	1.77887	6.40337e-07
RNF2	2.04161	2.55619e-06
FBXO5	2.00186	3.01854e-06
CHEK1	1.77256	3.74514e-06
UBE2S	1.46322	1.28412e-05
ASF1A	1.90265	2.19532e-05
CDK1	1.41507	2.31921e-05
RBL1	1.93542	2.67524e-05
ANAPC7	2.07773	3.06432e-05
MAGEA2B	47434.2	4.02729e-05
HMGA1	1.34757	4.05794e-05
UBE2C	1.3024	4.10377e-05
MAPKAPK5	2.96922	4.15105e-05
BMI1	1.9426	5.19011e-05
H2AZ1	1.50998	5.29556e-05
NUP62	1.77971	5.53271e-05
PRKCD	1.5428	5.67215e-05
E2F2	2.00615	6.13136e-05
CCNA2	1.31548	6.75451e-05
FOXM1	1.37828	9.6722e-05
EEF1E1	1.66798	0.000105302
CDK4	1.50108	0.000105974
NPM1	1.60714	0.000110807
MAPK7	1.98854	0.000123473
LMNB1	1.37826	0.00012386
PHC2	1.73378	0.00012663
ANAPC1	3.1098	0.000148575
ZMPSTE24	1.88561	0.000152767
MAGEA2	2296.47	0.000215436
PNPT1	2.03584	0.000233915
CDC27	1.83185	0.000291325
CDK2	1.59521	0.000293112
CDKN2B	1.52528	0.000362713
TFDP1	1.43108	0.000516248
RBBP7	1.67613	0.000534031
UBE2D1	1.7068	0.000607087
CCNE2	1.88533	0.000624396
CXCL8	1.18061	0.000626938
H2AX	1.35228	0.000652413
EED	2.07045	0.000761194
LIMS1	1.5705	0.00113724
MIF	32917.3	0.00124435
CBX8	1.64599	0.00186837
E2F1	1.23541	0.00202034
CDKN2D	1.52194	0.00217239
CDC23	1.63575	0.00244884
CGAS	1.72543	0.00247149
MAPK3	1.55938	0.00248325
RSL1D1	1.72518	0.00252851
RBBP4	1.45943	0.0028671
AGO3	2.78426	0.00296733
SCMH1	1.49783	0.00324656
IFNB1	181.288	0.0033167
UBE2E1	1.53987	0.00339093
CDKN2C	1.27512	0.00340581
ATR	2.6986	0.00341941
WRN	1.93507	0.00343487
EP400	1.78172	0.00370307
MOV10	1.65128	0.00376206
CDC16	1.64525	0.0037744
AGO1	1.69522	0.0038309
CDKN2A	1.24608	0.0038374
MAPKAPK2	1.50615	0.00402448
H2AB1	90.7336	0.00518602
NBN	1.5311	0.0054154
ACD	1.51251	0.00545783
MRE11	1.74085	0.0055992
EHMT2	1.42538	0.00607609
CBX6	1.29284	0.00630125
UBB	0.718633	0.0067387
E2F3	1.37704	0.00682466
HRAS	1.32017	0.00759581
PRMT6	1.36014	0.00861381
ING2	1.69636	0.0112287
ANAPC5	1.68058	0.0124606
MAPK1	1.41713	0.0129224
IGF1R	1.4023	0.0137796
NSMCE2	1.36115	0.0150808
VASH1	1.55835	0.0161647
POT1	1.74227	0.0172547
ANAPC4	1.68326	0.0174238
SUZ12	1.38358	0.0177329
BMPR1A	1.64783	0.0180036
SERPINE1	1.12391	0.0182342
AGO4	1.57521	0.0188142
CBX4	1.31963	0.0215917
CDC26	1.50535	0.0224259
TFDP2	1.58794	0.0226339
H3-3A	1.44215	0.0231154
ETS2	0.803395	0.0262617
HMGA2	1.38459	0.0268487
BRCA2	2.00635	0.0278619
H2AZ2	1.46666	0.0306957
RWDD1	1.44049	0.0319053
ZMIZ1	1.28419	0.0338984
SLC30A10	0.844618	0.0343097
TXN	1.23555	0.0345811
ABL1	1.30524	0.0361357
H3C15	5.287e+07	0.0377543
TERF1	1.68064	0.0396686
RELA	1.62886	0.0402223
H4C8	1.19425	0.0438415
UBC	1.45273	0.0438713
ANAPC10	2.53596	0.0465378
BCL6	1.25597	0.0476926
H2BC8	1.21986	0.0491172
NEK6	1.34861	0.0491547
