# Supplementary material for: Comprehensive Analysis of Cellular Senescence-Related Genes in Prognosis, Molecular Characterization and Immunotherapy of Hepatocellular Carcinoma
Source: Biol Proced Online. 2022 Dec 19;24:24. doi: 10.1186/s12575-022-00187-7 (PMC9761989; doi:10.1186/s12575-022-00187-7)
Supplement: Supplementary file 12 — Additional file 12: Table S4. The difference of 22 kinds of immune cells between high and low risk groups. [file 12575_2022_187_MOESM12_ESM.xlsx]

## Sheet: Sheet1
Table S4 The difference of 22 kinds of immune cells between high and low risk groups
Immune cells	P
B cells naïve	0.052
B cells memory	0.006
Plasma cells	0.605
T cells CD8	0.915
T cells CD4 naive	1
T cells CD4 memory resting	<0.001
T cells CD4 memory activated	<0.001
T cells follicular helper	0.038
T cells regulatory (Tregs)	0.004
T cells gamma delta	0.204
NK cells resting	0.141
NK cells activated	0.17
Monocytes	<0.001
Macrophages M0	<0.001
Macrophages M1	0.024
Macrophages M2	0.123
Dendritic cells resting	0.346
Dendritic cells activated	0.452
Mast cells resting	0.012
Mast cells activated	0.852
Eosinophils	0.515
Neutrophils	0.613
